# Supplementary material for: Aramid Nanofibers/Reduced Graphene Oxide Composite Electrodes with High Mechanical Properties
Source: Nanomaterials (Basel). 2022 Dec 25;13(1):103. doi: 10.3390/nano13010103 (PMC9824775; doi:10.3390/nano13010103)
Supplement: Supplementary file 1 [file nanomaterials-13-00103-s001.zip]

Archive with 1 entries (1 files):
- nanomaterials-2038156-supplementary.pdf
